# Supplementary material for: The influence of common testing floor surfaces on force plate data: Implications for standardisation
Source: PLoS One. 2025 Jul 3;20(7):e0319304. doi: 10.1371/journal.pone.0319304 (PMC12225842; doi:10.1371/journal.pone.0319304)
Supplement: S1 Table — (XLSX) [file pone.0319304.s001.xlsx]

## Sheet: Sheet1
FORCE PLATE 455	Condition A				Condition B			Condition C			Condition D			Condition E			Condition F			Condition G				Weighing phase	Condition A				Condition B			Condition C			Condition D			Condition E			Condition F			Condition G
	Concrete				PLAE			PowerLift			Carpet Ground Floor			Carpet First Floor			Mondo			Sports Hall (Allerton)					Concrete				PLAE			PowerLift			Carpet Ground Floor			Carpet First Floor			Mondo			Sports Hall (Allerton)
	Trial 1	Trial 2	Trial 3		Trial 1	Trial 2	Trial 3	Trial 1	Trial 2	Trial 3	Trial 1	Trial 2	Trial 3	Trial 1	Trial 2	Trial 3	Trial 1	Trial 2	Trial 3	Trial 1	Trial 2	Trial 3			Trial 1	Trial 2	Trial 3		Trial 1	Trial 2	Trial 3	Trial 1	Trial 2	Trial 3	Trial 1	Trial 2	Trial 3	Trial 1	Trial 2	Trial 3	Trial 1	Trial 2	Trial 3	Trial 1	Trial 2	Trial 3
Peak/Impact 1	3218	3228	3204	Peak/Impact 1	3172	3179	3121	3025	3018	3004	3348	3325	3281	3076	3047	3051	3283	3290	3254	2678	2650	2643		1 second ave	81.4196	82.9011	82.8781		83.6154	83.7542	82.9191	83.7782	84.7023	84.3167	83.1968	83.2567	83.3177	82.6064	82.2727	82.6543	82.3217	82.6853	83.021	83.02	83.1039	82.6084
Peak/Impact 2	3255	3173	3200	Peak/Impact 2	3119	3116	3101	3018	3032	3002	3323	3338	3345	3039	3073	3072	3276	3285	3284	2683	2670	2643		1 second SD	1.12596	2.28281	1.67605		2.98009	1.32949	1.28158	4.81942	4.94361	4.86833	1.24106	1.31492	1.55788	1.26685	1.36987	1.22246	1.6163	1.35716	1.42076	1.25682	1.29661	1.32003
Peak/Impact 3	3200	3206	3170	Peak/Impact 3	3103	3121	3126	3012	3007	3045	3324	3315	3302	3055	3029	3025	3256	3267	3247	2661	2647	2618
Peak/Impact 4	3233	3205	3215																						Ave
Peak/Impact 5	3237	3209	3180																					Concrete	82.3996
Peak/Impact 6	3273	3204	3183																					PLAE	83.4296
Peak/Impact 7	3256	3197	3204																					PowerLift	84.2657
Peak/Impact 8	3217	3160	3200																					CarpetG	83.2571
Peak/Impact 9	3195	3223	3178																					CarpetF	82.5112
Peak/Impact 10	3209	3162	3193																					Mondo	82.676
Peak/Impact 11	3208	3190	3206																					Sprung	82.9108
EN14808 Ave (impacts 2-11)	3228.3	3192.9	3192.9	EN14808 Ave (impacts 2-3)	3111	3118.5	3113.5	3015	3019.5	3023.5	3323.5	3326.5	3323.5	3047	3051	3048.5	3266	3276	3265.5	2672	2658.5	2630.5
EN14808 SD (impacts 2-11)	26.6627	21.2522	14.5101	EN14808 SD (impacts 2-3)	11.3137	3.53553	17.6777	4.24264	17.6777	30.4056	0.707107	16.2635	30.4056	11.3137	31.1127	33.234	14.1421	12.7279	26.163	15.5563	16.2635	17.6777
EN14808 - all trials - impacts 2-3
	Ave (N)	SD (N)	Fr (%)
Condition A - Concrete	3204.7	26.7248
Condition B - PLAE	3114.33	10.1127	2.81982
Condition C - Power Lift	3019.33	16.2931	5.78421
Condition D - Carpet (ground)	3324.5	15.5016	-3.73826
Condition E - Carpet (first)	3048.83	21.0563	4.86369
Condition F - Mondo	3269.17	15.4067	-2.01163
Condition G - Sports Hall	2653.67	22.8532	17.1945
FORCE PLATE 454	Condition A				Condition B			Condition C			Condition D			Condition E			Condition F			Condition G				Weighing phase	Condition A				Condition B			Condition C			Condition D			Condition E			Condition F			Condition G
	Concrete				PLAE			PowerLift			Carpet Ground Floor			Carpet First Floor			Mondo			Sports Hall (Allerton)					Concrete				PLAE			PowerLift			Carpet Ground Floor			Carpet First Floor			Mondo			Sports Hall (Allerton)
	Trial 1	Trial 2	Trial 3		Trial 1	Trial 2	Trial 3	Trial 1	Trial 2	Trial 3	Trial 1	Trial 2	Trial 3	Trial 1	Trial 2	Trial 3	Trial 1	Trial 2	Trial 3	Trial 1	Trial 2	Trial 3			Trial 1	Trial 2	Trial 3		Trial 1	Trial 2	Trial 3	Trial 1	Trial 2	Trial 3	Trial 1	Trial 2	Trial 3	Trial 1	Trial 2	Trial 3	Trial 1	Trial 2	Trial 3	Trial 1	Trial 2	Trial 3
Peak/Impact 1	3252	3156	3161	Peak/Impact 1	3196	3194	3166	3107	3089	3072	3378	3338	3346	3025	3029	3056	3302	3300	3314	2713	2685	2692		1 second ave	83.0819	83.6304	83.2258		83.5944	83.7702	83.7532	83.3347	83.3097	82.9241	83.7822	83.9041	83.6264	83.1738	83.004	82.6474	83.7223	83.4965	82.9001	82.4825	82.7672	82.2707
Peak/Impact 2	3218	3175	3187	Peak/Impact 2	3201	3166	3100	3072	3018	3046	3312	3337	3324	2961	3077	3025	3224	3304	3323	2703	2669	2665		1 second SD	1.19134	1.18289	1.19707		1.26465	1.40113	1.23938	1.18528	1.31149	1.41571	1.211	1.33521	1.31539	1.52635	1.21901	1.29094	1.30644	1.25548	1.33716	1.34979	1.32618	1.31895
Peak/Impact 3	3212	3226	3187	Peak/Impact 3	3210	3179	3136	3070	3063	3046	3359	3297	3314	2987	3047	3051	3297	3322	3287	2655	2673	2636
Peak/Impact 4	3205	3186	3201																						Ave
Peak/Impact 5	3155	3162	3184																					Concrete	83.3127
Peak/Impact 6	3161	3129	3163																					PLAE	83.706
Peak/Impact 7	3168	3172	3194																					PowerLift	83.1895
Peak/Impact 8	3188	3173	3140																					CarpetG	83.7709
Peak/Impact 9	3126	3183	3182																					CarpetF	82.9417
Peak/Impact 10	3179	3172	3160																					Mondo	83.373
Peak/Impact 11	3158	3205	3142																					Sprung	82.5068
EN14808 Ave (impacts 2-11)	3177	3178.3	3174	EN14808 Ave (impacts 2-3)	3205.5	3172.5	3118	3071	3040.5	3046	3335.5	3317	3319	2974	3062	3038	3260.5	3313	3305	2679	2671	2650.5
EN14808 SD (impacts 2-11)	29.0555	25.5693	21.4165	EN14808 SD (impacts 2-3)	6.36396	9.19239	25.4558	1.41421	31.8198	0	33.234	28.2843	7.07107	18.3848	21.2132	18.3848	51.6188	12.7279	25.4558	33.9411	2.82843	20.5061
EN14808 - all trials - impacts 2-3
	Ave (N)	SD (N)	Fr (%)
Condition A - Concrete	3176.43	24.7103
Condition B - PLAE	3165.33	41.4327	1.2284
Condition C - Power Lift	3052.5	20.3544	4.74927
Condition D - Carpet (ground)	3323.83	21.757	-3.71746
Condition E - Carpet (first)	3024.67	43.3667	5.61779
Condition F - Mondo	3292.83	36.5372	-2.75013
Condition G - Sports Hall	2666.83	22.1126	16.7837
For Viewing purposes only
455					454									To delete for graphing only
	Ave (N)	SD (N)	Fr (%)			Ave (N)	SD (N)	Fr (%)							455	454	455	454
Condition A - Concrete	3204.7	26.7248			Condition A - Concrete	3176.43	24.7103										Concrete	Concrete
Condition B - PLAE	3114.33	10.1127	2.81982		Condition B - PLAE	3165.33	41.4327	1.2284						Condition B - PLAE	3114.33	3165.33	3205	3176
Condition C - Power Lift	3019.33	16.2931	5.78421		Condition C - Power Lift	3052.5	20.3544	4.74927						Condition C - Power Lift	3019.33	3052.5	3205	3176
Condition D - Carpet (ground)	3324.5	15.5016	-3.73826		Condition D - Carpet (ground)	3323.83	21.757	-3.71746						Condition D - Carpet (ground)	3324.5	3323.83	3205	3176
Condition E - Carpet (first)	3048.83	21.0563	4.86369		Condition E - Carpet (first)	3024.67	43.3667	5.61779						Condition E - Carpet (first)	3048.83	3024.67	3205	3176
Condition F - Mondo	3269.17	15.4067	-2.01163		Condition F - Mondo	3292.83	36.5372	-2.75013						Condition F - Mondo	3269.17	3292.83	3205	3176
Condition G - Sports Hall	2653.67	22.8532	17.1945		Condition G - Sports Hall	2666.83	22.1126	16.7837						Condition G - Sports Hall	2653.67	2666.83	3205	3176
Average	3090.65				Average	3100.35
SD	222.827				SD	220.968
															455	454	455	454
																	Concrete	Concrete
														Condition B - PLAE	3114.33	3165.33	3205	3176
														Condition C - Power Lift	3019.33	3052.5	3205	3176
														Condition D - Carpet (ground)	3324.5	3323.83	3205	3176
														Condition E - Carpet (first)	3048.83	3024.67	3205	3176
														Condition F - Mondo	3269.17	3292.83	3205	3176
														Condition G - Sports Hall	2653.67	2666.83	3205	3176
Pooled data
	Fr		Peak force		RFD		CT
	Ave	SD	Ave	SD	Ave	SD	Ave	SD
Condition A - Concrete			3190.57	29.2287
Condition B - PLAE			3139.83	39.1938
Condition C - Power Lift
Condition D - Carpet (ground)
Condition E - Carpet (first)
Condition F - Mondo
Condition G - Sports Hall
Average
SD

## Sheet: RFD
FORCE PLATE 455	Condition A				Condition B			Condition C			Condition D			Condition E			Condition F			Condition G
	Concrete				PLAE			PowerLift			Carpet Ground Floor			Carpet First Floor			Mondo			Sports Hall (Allerton)
	Trial 1	Trial 2	Trial 3		Trial 1	Trial 2	Trial 3	Trial 1	Trial 2	Trial 3	Trial 1	Trial 2	Trial 3	Trial 1	Trial 2	Trial 3	Trial 1	Trial 2	Trial 3	Trial 1	Trial 2	Trial 3
RFD-Impact 1	730250	618200	608000	RFD Impact 1	517667	595800	592400	573400	585200	557800	545167	548167	542000	380000	423714	417857	527833	539000	522500	476600	506800	503400
RFD-Impact 2	644800	713750	625400	RFD Impact 2	589800	583800	502167	567400	498333	486667	542833	540833	543333	420714	423857	420571	540333	615000	533500	442833	429667	494400
RFD-Impact 3	589200	633200	617600	RFD Impact 3	587200	505833	507000	485833	492500	559400	545833	528000	627800	421857	373500	374500	527667	536167	518333	505200	427333	491000
RFD-Impact 4	603800	632800	634400
RFD-Impact 5	640000	631000	628400	RFD kN Impact 1	517.667	595.8	592.4	573.4	585.2	557.8	545.167	548.167	542	380	423.714	417.857	527.833	539	522.5	476.6	506.8	503.4
RFD-Impact 6	638400	632200	594200	RFD kN Impact 2	589.8	583.8	502.167	567.4	498.333	486.667	542.833	540.833	543.333	420.714	423.857	420.571	540.333	615	533.5	442.833	429.667	494.4
RFD-Impact 7	642400	616400	619800	RFD kN Impact 3	587.2	505.833	507	485.833	492.5	559.4	545.833	528	627.8	421.857	373.5	374.5	527.667	536.167	518.333	505.2	427.333	491
RFD-Impact 8	589800	579800	625200
RFD-Impact 9	589200	621400	583800	Contact time (s) Impact 1	0.015	0.014	0.014	0.015	0.015	0.015	0.016	0.016	0.016	0.019	0.019	0.018	0.015	0.015	0.015	0.015	0.016	0.016
RFD-Impact 10	590600	627400	585600	Contact time (s) Impact 2	0.014	0.014	0.015	0.015	0.016	0.015	0.016	0.016	0.016	0.019	0.019	0.019	0.016	0.015	0.015	0.016	0.016	0.015
RFD-Impact 11	635800	630200	594400	Contact time (s) Impact 3	0.014	0.015	0.015	0.015	0.016	0.015	0.016	0.016	0.016	0.019	0.019	0.019	0.015	0.015	0.015	0.016	0.016	0.016
EN Av 2-11	616400	631815	610880
EN SD 2-11	24313.6	31290.3	18229	Contact Time (ms) - Impact 1	15	14	14	15	15	15	16	16	16	19	19	18	15	15	15	15	16	16
				Contact Time (ms) - Impact 2	14	14	15	15	16	15	16	16	16	19	19	19	16	15	15	16	16	15
	Trial 1	Trial 2	Trial 3	Contact Time (ms) - Impact 3	14	15	15	15	16	15	16	16	16	19	19	19	15	15	15	16	16	16
RFD-(kN)Impact 1	730.25	618.2	608
RFD-(kN)Impact 2	644.8	713.75	625.4
RFD-(kN)Impact 3	589.2	633.2	617.6
RFD-(kN)Impact 4	603.8	632.8	634.4
RFD-(kN)Impact 5	640	631	628.4
RFD-(kN)Impact 6	638.4	632.2	594.2
RFD-(kN)Impact 7	642.4	616.4	619.8
RFD-(kN)Impact 8	589.8	579.8	625.2
RFD-(kN)Impact 9	589.2	621.4	583.8
RFD-(kN)Impact 10	590.6	627.4	585.6
RFD-(kN)Impact 11	635.8	630.2	594.4
EN Av 2-11	616.4	631.815	610.88
EN SD 2-11	24.3136	31.2903	18.229
	Trial 1	Trial 2	Trial 3
CT-Impact 1	0.014	0.014	0.015
CT-Impact 2	0.015	0.014	0.015
CT-Impact 3	0.014	0.015	0.015
CT-Impact 4	0.014	0.015	0.015
CT-Impact 5	0.015	0.015	0.015
CT-Impact 6	0.015	0.015	0.014
CT-Impact 7	0.015	0.015	0.015
CT-Impact 8	0.014	0.014	0.015
CT-Impact 9	0.014	0.015	0.014
CT-Impact 10	0.014	0.014	0.014
CT-Impact 11	0.015	0.015	0.014
EN Av 2-11	0.0145	0.0147	0.0146
EN SD 2-11	0.0005	0.000458258	0.000489898
	Trial 1	Trial 2	Trial 3
CT-(ms)Impact 1	14	14	15
CT-(ms)Impact 2	15	14	15
CT-(ms)Impact 3	14	15	15
CT-(ms)Impact 4	14	15	15
CT-(ms)Impact 5	15	15	15
CT-(ms)Impact 6	15	15	14
CT-(ms)Impact 7	15	15	15
CT-(ms)Impact 8	14	14	15
CT-(ms)Impact 9	14	15	14
CT-(ms)Impact 10	14	14	14
CT-(ms)Impact 11	15	15	14
EN Av 2-11	14.5	14.7	14.6
EN SD 2-11	0.5	0.458258	0.489898
FORCE PLATE 454	Condition A				Condition B			Condition C			Condition D			Condition E			Condition F			Condition G
	Concrete				PLAE			PowerLift			Carpet Ground Floor			Carpet First Floor			Mondo			Sports Hall (Allerton)
	Trial 1	Trial 2	Trial 3		Trial 1	Trial 2	Trial 3	Trial 1	Trial 2	Trial 3	Trial 1	Trial 2	Trial 3	Trial 1	Trial 2	Trial 3	Trial 1	Trial 2	Trial 3	Trial 1	Trial 2	Trial 3
RFD-Impact 1	611400	607400	565600	RFD Impact 1	515500	526167	509333	510667	569400	567400	548000	552167	551167	416571	424429	425429	538000	542167	615600	442500	419000	429167
RFD-Impact 2	605400	635500	624400	RFD Impact 2	598800	592400	505667	502000	574400	483500	525667	546500	548333	413143	428429	423143	616400	612200	549000	439167	437833	412500
RFD-Impact 3	611200	617200	596600	RFD Impact 3	525167	522667	506000	496833	559200	500833	545167	625800	625800	417429	417143	423571	545333	625400	607600	420167	437833	433000
RFD-Impact 4	610800	628800	591400
RFD-Impact 5	571600	619400	595600	RFD kN Impact 1	515.5	526.167	509.333	510.667	569.4	567.4	548	552.167	551.167	416.571	424.429	425.429	538	542.167	615.6	442.5	419	429.167
RFD-Impact 6	567200	619000	622600	RFD kN Impact 2	598.8	592.4	505.667	502	574.4	483.5	525.667	546.5	548.333	413.143	428.429	423.143	616.4	612.2	549	439.167	437.833	412.5
RFD-Impact 7	627800	592800	594800	RFD kN Impact 3	525.167	522.667	506	496.833	559.2	500.833	545.167	625.8	625.8	417.429	417.143	423.571	545.333	625.4	607.6	420.167	437.833	433
RFD-Impact 8	603800	619800	558000
RFD-Impact 9	555000	588200	598400	Contact time (s) Impact 1	0.014	0.015	0.014	0.015	0.015	0.015	0.016	0.016	0.016	0.018	0.019	0.018	0.015	0.015	0.015	0.016	0.015	0.016
RFD-Impact 10	592400	623600	580200	Contact time (s) Impact 2	0.014	0.014	0.015	0.015	0.015	0.015	0.016	0.016	0.016	0.019	0.019	0.019	0.015	0.015	0.016	0.016	0.016	0.015
RFD-Impact 11	571600	607000	566600	Contact time (s) Impact 3	0.015	0.015	0.014	0.015	0.016	0.016	0.016	0.016	0.016	0.019	0.018	0.019	0.016	0.015	0.016	0.016	0.016	0.016
EN Av 2-11	591680	615130	592860
EN SD 2-11	22667.2	14222.5	20006	Contact Time (ms) - Impact 1	14	15	14	15	15	15	16	16	16	18	19	18	15	15	15	16	15	16
				Contact Time (ms) - Impact 2	14	14	15	15	15	15	16	16	16	19	19	19	15	15	16	16	16	15
	Trial 1	Trial 2	Trial 3	Contact Time (ms) - Impact 3	15	15	14	15	16	16	16	16	16	19	18	19	16	15	16	16	16	16
RFD-(kN)Impact 1	611.4	607.4	565.6
RFD-(kN)Impact 2	605.4	635.5	624.4
RFD-(kN)Impact 3	611.2	617.2	596.6
RFD-(kN)Impact 4	610.8	628.8	591.4
RFD-(kN)Impact 5	571.6	619.4	595.6
RFD-(kN)Impact 6	567.2	619	622.6
RFD-(kN)Impact 7	627.8	592.8	594.8
RFD-(kN)Impact 8	603.8	619.8	558
RFD-(kN)Impact 9	555	588.2	598.4
RFD-(kN)Impact 10	592.4	623.6	580.2
RFD-(kN)Impact 11	571.6	607	566.6
EN Av 2-11	591.68	615.13	592.86
EN SD 2-11	22.6672	14.2225	20.006
	Trial 1	Trial 2	Trial 3
CT-Impact 1	0.014	0.015	0.014
CT-Impact 2	0.014	0.015	0.015
CT-Impact 3	0.014	0.015	0.014
CT-Impact 4	0.015	0.015	0.014
CT-Impact 5	0.014	0.015	0.014
CT-Impact 6	0.014	0.015	0.015
CT-Impact 7	0.015	0.014	0.014
CT-Impact 8	0.015	0.015	0.014
CT-Impact 9	0.014	0.014	0.015
CT-Impact 10	0.014	0.015	0.014
CT-Impact 11	0.014	0.015	0.014
EN Av 2-11	0.0143	0.0148	0.0143
EN SD 2-11	0.000458258	0.0004	0.000458258
	Trial 1	Trial 2	Trial 3
CT-(ms)Impact 1	14	15	14
CT-(ms)Impact 2	14	15	15
CT-(ms)Impact 3	14	15	14
CT-(ms)Impact 4	15	15	14
CT-(ms)Impact 5	14	15	14
CT-(ms)Impact 6	14	15	15
CT-(ms)Impact 7	15	14	14
CT-(ms)Impact 8	15	15	14
CT-(ms)Impact 9	14	14	15
CT-(ms)Impact 10	14	15	14
CT-(ms)Impact 11	14	15	14
EN Av 2-11	14.3	14.8	14.3
EN SD 2-11	0.458258	0.4	0.458258
For SPSS - average of all trials, impact 2-11(concrete), 2-3 (all others)
455					454
EN14808 - all trials - impacts 2-3					EN14808 - all trials - impacts 2-3
RFD (kNs)					RFD (kNs)
	Ave (N)	SD (N)				Ave (N)	SD (N)
Condition A - Concrete	619.698	27.1521			Condition A - Concrete	599.89	21.6529
Condition B - PLAE	545.967	44.9454			Condition B - PLAE	541.783	42.5191
Condition C - Power Lift	515.022	37.8275			Condition C - Power Lift	519.461	37.5621
Condition D - Carpet (ground)	554.772	36.3246			Condition D - Carpet (ground)	569.544	44.3393
Condition E - Carpet (first)	405.833	24.688			Condition E - Carpet (first)	420.476	5.55174
Condition F - Mondo	545.167	35.0527			Condition F - Mondo	592.656	35.7394
Condition G - Sports Hall	465.072	35.5386			Condition G - Sports Hall	430.083	11.1234
Average	521.647				Average	524.842
SD	68.9364				SD	73.5035
CT (ms)					CT (ms)
	Ave (N)	SD (N)				Ave (N)	SD (N)
Condition A - Concrete	14.6	0.498273			Condition A - Concrete	14.4667	0.507416
Condition B - PLAE	14.5	0.547723			Condition B - PLAE	14.5	0.547723
Condition C - Power Lift	15.3333	0.516398			Condition C - Power Lift	15.3333	0.516398
Condition D - Carpet (ground)	16	0			Condition D - Carpet (ground)	16	0
Condition E - Carpet (first)	19	0			Condition E - Carpet (first)	18.8333	0.408248
Condition F - Mondo	15.1667	0.408248			Condition F - Mondo	15.5	0.547723
Condition G - Sports Hall	15.8333	0.408248			Condition G - Sports Hall	15.8333	0.408248
Average	15.7762				Average	15.781
SD	1.52894				SD	1.47282

## Sheet: Plotting graph only
This is only for plotting a graph-trial 1, impact 2
This is manually done to plot values above the 25N threshold (as per HD thresholds)
														455
Plate 455
	Vinyl	Rubber	Olympic	CarpetG	CarpetF	Mondo	Sprung
IP - 10	2	0	3	0	0	0	0	1	0.001
IP - 9	1	0	0	4	-26	1	0	2	0.002
IP - 8	0	0	0	-13	14	0	0	3	0.003
IP - 7	0	-27	-30	0	94	-24	-37	4	0.004
IP - 6	-43	0	-14	66	294	34	26	5	0.005
IP - 5	31	170	181	288	596	256	283	6	0.006
IP - 4	367	645	681	753	1049	766	789	7	0.007
IP - 3	1087	1383	1413	1583	1612	1587	1453	8	0.008
IP - 2	1958	2155	2194	2549	2254	2504	2116	9	0.009
IP - 1	2779	2810	2829	3139	2794	3114	2568	10	0.01
Impact Peak (IP)	3255	3119	3018	3323	3039	3276	2683	11	0.011
IP + 1	3171	3100	2965	3160	2886	3212	2617	12	0.012
IP + 2	2811	2856	2693	2623	2391	2797	2449	13	0.013
IP + 3	2390	2447	2275	2045	1872	2228	2230	14	0.014
IP + 4	2008	1993	1875	1599	1408	1757	1999	15	0.015
IP + 5	1662	1581	1517	1274	1064	1378	1729	16	0.016
IP + 6	1334	1173	1119	986	837	1006	1375	17	0.017
IP + 7	955	721	761	690	645	659	1013	18	0.018
IP + 8	558	323	457	421	460	308	629	19	0.019
IP + 9	164	14	174	183	301	35	243	20	0.02
IP + 10	-126	-154	-66	7	154	-136	-14	21	0.021
					71			22	0.022
Plate 454
	Concrete	PLAE	PowerLift	Carpet Ground Floor	Carpet First Floor	Mondo	Sports Hall (Allerton)
IP - 10	1	1	0	2	0	1	1
IP - 9	0	1	0	1	-11	2	0
IP - 8	1	1	0	-23	7	2	0
IP - 7	-13	-28	-43	20	69	-22	-15
IP - 6	-37	0	60	158	239	0	68
IP - 5	191	207	391	499	507	142	333
IP - 4	710	714	955	1153	921	529	844
IP - 3	1519	1446	1711	2043	1456	1207	1517
IP - 2	2412	2222	2472	2831	2076	2059	2133
IP - 1	3072	2866	2969	3307	2637	2826	2558
Impact Peak (IP)	3218	3201	3072	3312	2961	3224	2703
IP + 1	2941	3175	2910	2910	2917	3215	2621
IP + 2	2528	2916	2592	2367	2524	2884	2448
IP + 3	2158	2531	2200	1906	2011	2415	2237
IP + 4	1878	2097	1800	1529	1575	1940	1996
IP + 5	1590	1648	1408	1198	1205	1522	1689
IP + 6	1208	1201	1004	845	925	1157	1306
IP + 7	792	703	614	548	685	771	897
IP + 8	384	245	286	289	494	422	466
IP + 9	-16	-85	-12	65	322	150	129
IP + 10	-212	-198	-177	-88	166	-67	-61
					49
